# Supplementary material for: A robust normalized local filter to estimate compositional heterogeneity directly from cryo-EM maps
Source: Nat Commun. 2023 Sep 19;14:5802. doi: 10.1038/s41467-023-41478-1 (PMC10509264; doi:10.1038/s41467-023-41478-1)
Supplement: Supplementary file 4 — Source Data [file 41467_2023_41478_MOESM4_ESM.xlsx]

## Sheet: 1C
	Scale value at atom positions
Occupancy of chain A	local scale	std	occ mode tau_n	std	occ mode tau_eff	std
1	4.61586	6.30795	8.55912	9.67149	10.5052	11.8576
2	5.24077	6.16353	9.06495	9.57965	11.1397	11.759
3	5.95164	6.00204	9.58928	9.48417	11.7891	11.6463
4	6.71749	5.83604	10.1322	9.38548	12.4605	11.5283
5	7.51982	5.6691	10.6927	9.2838	13.1505	11.4038
6	8.34703	5.50509	11.268	9.18039	13.8508	11.2707
7	9.19212	5.34684	11.8575	9.07588	14.574	11.1409
8	10.0536	5.19509	12.4598	8.971	15.3296	11.0227
9	10.9271	5.04926	13.0746	8.86717	16.0942	10.9003
10	11.81	4.91124	13.6999	8.76545	16.8602	10.7725
11	12.7006	4.78102	14.3334	8.66563	17.6342	10.6462
12	13.5972	4.65793	14.9759	8.56808	18.4188	10.5228
13	14.4996	4.54367	15.6265	8.47322	19.2084	10.4004
14	15.4074	4.43795	16.2854	8.38234	20.0167	10.2878
15	16.3198	4.34139	16.9513	8.29494	20.8286	10.1771
16	17.2357	4.25393	17.6234	8.2113	21.6475	10.0711
17	18.1548	4.17673	18.3009	8.13175	22.4727	9.97016
18	19.0781	4.10998	18.9841	8.05655	23.3042	9.87469
19	20.0057	4.05464	19.6731	7.98554	24.1501	9.7875
20	20.936	4.00867	20.3666	7.91941	25.0078	9.70868
21	21.8698	3.9735	21.0664	7.85887	25.8631	9.63283
22	22.8073	3.95054	21.7724	7.80461	26.7259	9.56473
23	23.7469	3.93575	22.4832	7.75626	27.6019	9.50651
24	24.6884	3.92929	23.1985	7.71389	28.4836	9.45566
25	25.6319	3.93317	23.9168	7.67739	29.3675	9.41142
26	26.5769	3.94567	24.639	7.64667	30.26	9.37532
27	27.524	3.96734	25.3637	7.62245	31.1539	9.34653
28	28.4728	3.99698	26.0915	7.60425	32.0519	9.32513
29	29.423	4.03457	26.8224	7.59268	32.9627	9.31428
30	30.3759	4.08071	27.5556	7.58731	33.879	9.31163
31	31.3298	4.13237	28.2914	7.58846	34.7914	9.31494
32	32.284	4.18876	29.0296	7.5959	35.7039	9.3252
33	33.2446	4.25093	29.7701	7.60984	36.5938	9.33697
34	34.2096	4.31817	30.5129	7.62996	37.5116	9.36254
35	35.1758	4.38964	31.2576	7.65598	38.4272	9.3943
36	36.1432	4.46576	32.0041	7.68796	39.3263	9.42906
37	37.1116	4.54576	32.7531	7.7262	40.2707	9.48086
38	38.0812	4.62905	33.5042	7.77033	41.1712	9.5295
39	39.0518	4.71481	34.2572	7.82034	42.0729	9.58527
40	40.0235	4.80346	35.0134	7.87579	42.9761	9.64738
41	40.9961	4.89458	35.7719	7.93653	43.8809	9.71588
42	41.9696	4.98785	36.5153	7.99867	44.7972	9.79279
43	42.9437	5.08312	37.2598	8.06566	45.7054	9.8737
44	43.9192	5.18096	38.0053	8.13699	46.6073	9.95846
45	44.896	5.28099	38.7518	8.2128	47.5388	10.0545
46	45.8735	5.38254	39.4999	8.29317	48.5082	10.1635
47	46.8514	5.4855	40.249	8.37783	49.4808	10.278
48	47.8301	5.58977	40.9987	8.46634	50.4563	10.3974
49	48.8094	5.69488	41.7475	8.558	51.4351	10.5215
50	49.7891	5.80094	42.4899	8.65146	52.3855	10.6436
51	50.7694	5.90804	43.2539	8.75239	53.3011	10.7627
52	51.7504	6.01578	44.0074	8.85442	54.2824	10.8987
53	52.7319	6.12401	44.7617	8.95936	55.2839	11.0419
54	53.7139	6.23298	45.5168	9.06694	56.2481	11.1809
55	54.6968	6.34248	46.2724	9.17706	57.2377	11.3279
56	55.6806	6.4525	47.0286	9.28992	58.2368	11.4798
57	56.6647	6.56296	47.7897	9.40596	59.2383	11.6349
58	57.6494	6.67383	48.5689	9.52749	60.2425	11.7926
59	58.6347	6.78496	49.3494	9.65081	61.2265	11.9483
60	59.6203	6.89637	50.1306	9.77635	62.1514	12.0954
61	60.6066	7.00787	50.9128	9.90356	63.0303	12.2358
62	61.5902	7.11923	51.6964	10.0324	63.9624	12.388
63	62.571	7.2304	52.481	10.1631	64.937	12.5503
64	63.552	7.34175	53.2667	10.2954	65.8638	12.7054
65	64.5334	7.45338	54.0533	10.4294	66.7904	12.8624
66	65.5148	7.56524	54.8406	10.5647	67.6965	13.017
67	66.4963	7.67721	55.6291	10.7012	68.5584	13.1647
68	67.4778	7.78933	56.4186	10.8394	69.5313	13.335
69	68.4592	7.90155	57.2091	10.9787	70.4278	13.4866
70	69.4406	8.01385	58.0007	11.1192	71.371	13.6455
71	70.422	8.12611	58.7929	11.2609	72.3128	13.8031
72	71.4036	8.23835	59.5858	11.4038	73.2491	13.957
73	72.3851	8.35065	60.3795	11.5477	74.1461	14.0939
74	73.3804	8.4647	61.1741	11.6926	75.0592	14.2193
75	74.3793	8.57923	61.9695	11.8384	75.9533	14.3381
76	75.3768	8.68792	62.7657	11.9853	76.8341	14.4389
77	76.3574	8.79129	63.5628	12.1328	77.7003	14.5214
78	77.3222	8.89167	64.3606	12.2811	78.5591	14.5837
79	78.3081	8.98725	65.1593	12.4304	79.3987	14.619
80	79.2887	9.07092	65.9588	12.5802	80.1186	14.6309
81	80.2657	9.14782	66.759	12.7306	80.9406	14.6265
82	81.2393	9.21857	67.5599	12.8816	81.741	14.6035
83	82.211	9.28762	68.3615	13.0331	82.5382	14.5596
84	83.1768	9.34794	69.1637	13.1851	83.1621	14.5083
85	84.1332	9.39501	69.9664	13.3365	83.5989	14.4638
86	85.0796	9.43	70.7669	13.4826	83.9562	14.4224
87	86.0134	9.45053	71.5679	13.6288	84.6174	14.3297
88	86.9389	9.46485	72.3686	13.7741	85.0751	14.2551
89	87.8516	9.46857	73.1667	13.914	85.6566	14.1427
90	88.7488	9.46078	73.9594	14.0437	86.2984	14.0039
91	89.6227	9.43822	74.7452	14.1612	86.833	13.879
92	90.4375	9.39275	75.5161	14.272	87.2317	13.7784
93	91.2264	9.33424	76.2434	14.3719	87.7014	13.6483
94	91.9746	9.25317	76.9623	14.4612	88.2468	13.4796
95	92.6734	9.1469	77.6688	14.5344	88.7021	13.324
96	93.3281	9.02381	78.3764	14.5995	88.967	13.2298
97	93.9485	8.89401	79.1163	14.6531	89.4892	13.0337
98	94.5237	8.75406	79.7432	14.6825	89.7775	12.9252
99	95.0547	8.60782	79.7695	14.685	90.1677	12.7712
100	95.4731	8.47619	79.7958	14.6873	90.5919	12.5965

## Sheet: 1D
Occupancy of chain A [%]	Scale value at atom positions
	local scale	std	occ mode tau_n 0.96	std	occ mode tau_eff 0.88	std	occ mode tau_n 0.89	std
1	33.556	17.0422	40.151	13.0779	47.962	15.6761	22.9489	15.7377
2	33.6772	16.9126	40.3738	12.9839	48.2382	15.5633	23.9211	16.0497
3	33.8065	16.7782	40.5982	12.8914	48.5156	15.4505	24.3342	15.9628
4	33.9492	16.6311	40.8232	12.7994	48.7933	15.3386	24.7536	15.8713
5	34.1054	16.474	41.0495	12.7069	49.0716	15.2275	25.1773	15.7784
6	34.2802	16.3042	41.2766	12.6147	49.3505	15.1178	25.605	15.6847
7	34.4778	16.1196	41.5065	12.5206	49.6297	15.0091	26.036	15.5905
8	34.6889	15.9293	41.7376	12.4268	49.9104	14.9002	26.471	15.4955
9	34.9133	15.7324	41.9694	12.334	50.1931	14.7917	26.9124	15.3961
10	35.1606	15.5205	42.2015	12.242	50.4787	14.6813	27.3566	15.2966
11	35.4256	15.3019	42.4345	12.1504	50.7667	14.5697	27.8022	15.1979
12	35.7165	15.0681	42.67	12.0575	51.0556	14.4559	28.2579	15.0871
13	36.0269	14.8256	42.908	11.963	51.3355	14.3419	28.7181	14.9725
14	36.3539	14.5755	43.147	11.8688	51.6164	14.2288	29.1808	14.8575
15	36.6914	14.3252	43.3867	11.7753	51.8989	14.1159	29.6458	14.744
16	37.0432	14.0725	43.6276	11.6832	52.1823	14.0045	30.1143	14.6313
17	37.4259	13.8091	43.8699	11.5913	52.466	13.8943	30.5879	14.5156
18	37.8242	13.5449	44.1143	11.499	52.7512	13.785	31.0644	14.3991
19	38.2391	13.2827	44.3615	11.4057	53.0376	13.676	31.5433	14.284
20	38.6707	13.0232	44.6104	11.3127	53.3257	13.5663	32.0235	14.1707
21	39.1262	12.7558	44.8594	11.221	53.6161	13.4555	32.5071	14.0565
22	39.5974	12.4925	45.1092	11.13	53.9075	13.3455	32.9953	13.9393
23	40.088	12.2375	45.3607	11.0415	54.2025	13.2344	33.4941	13.8059
24	40.593	11.9849	45.6143	10.9541	54.4991	13.1233	33.9972	13.6708
25	41.1128	11.7334	45.8692	10.8672	54.8038	13.0145	34.5037	13.5338
26	41.6675	11.4842	46.1271	10.7818	55.1127	12.907	35.012	13.3971
27	42.2465	11.2378	46.3868	10.6963	55.4234	12.8006	35.5215	13.2626
28	42.8444	10.9939	46.6479	10.6118	55.7356	12.6939	36.034	13.1293
29	43.4688	10.7519	46.9117	10.5283	56.0507	12.589	36.5499	13
30	44.1208	10.5058	47.1776	10.446	56.3695	12.4847	37.0674	12.873
31	44.7818	10.2604	47.445	10.3652	56.6899	12.3817	37.5884	12.7476
32	45.4501	10.0196	47.715	10.2854	57.0128	12.2788	38.1101	12.6255
33	46.1309	9.78268	47.99	10.2053	57.3376	12.1769	38.6337	12.5071
34	46.8166	9.55245	48.2668	10.1249	57.6652	12.0754	39.161	12.3905
35	47.5214	9.3191	48.5443	10.0449	57.9956	11.9739	39.6889	12.2776
36	48.2379	9.0915	48.8251	9.9631	58.3272	11.8734	40.218	12.1678
37	48.9675	8.869	49.111	9.88116	58.6629	11.7724	40.7502	12.0602
38	49.7151	8.64837	49.4004	9.80096	59.0018	11.6706	41.2863	11.9526
39	50.4673	8.43841	49.6921	9.72108	59.3374	11.5676	41.8265	11.8473
40	51.2289	8.24781	49.9887	9.6374	59.675	11.4682	42.3714	11.7436
41	52.0016	8.0713	50.2889	9.55353	60.0142	11.3712	42.9202	11.6418
42	52.7926	7.90588	50.5928	9.46902	60.3558	11.2749	43.4725	11.5411
43	53.5961	7.75367	50.903	9.38114	60.7023	11.1751	44.0301	11.4424
44	54.4088	7.61621	51.2185	9.29268	61.0529	11.074	44.5902	11.3475
45	55.2325	7.50202	51.5392	9.20276	61.4098	10.9718	45.1521	11.2587
46	56.0667	7.41225	51.863	9.11317	61.7742	10.8623	45.716	11.1725
47	56.919	7.33775	52.1898	9.02365	62.1461	10.7481	46.2833	11.0895
48	57.7887	7.26237	52.5211	8.93529	62.5205	10.6351	46.8576	11.007
49	58.6758	7.19413	52.8555	8.84796	62.8974	10.5237	47.4374	10.9289
50	59.5768	7.13291	53.1938	8.76298	63.28	10.4129	48.0211	10.8552
51	60.4909	7.08786	53.5352	8.67999	63.6686	10.3039	48.6079	10.7851
52	61.4113	7.05407	53.879	8.59871	64.0608	10.1969	49.1993	10.7216
53	62.3419	7.02885	54.2251	8.52077	64.4571	10.092	49.7946	10.663
54	63.2812	7.00877	54.5787	8.44161	64.8654	9.99339	50.3923	10.6086
55	64.2268	7.00499	54.9375	8.36116	65.2805	9.89742	50.9939	10.5573
56	65.1798	7.0176	55.3	8.28122	65.7027	9.80591	51.5998	10.5102
57	66.1369	7.04296	55.6671	8.20383	66.1328	9.71624	52.2136	10.464
58	67.0996	7.08807	56.0379	8.13037	66.5724	9.62602	52.8308	10.4232
59	68.0632	7.14275	56.4156	8.06077	67.0176	9.53476	53.4532	10.3878
60	69.0283	7.20441	56.8031	7.98977	67.4701	9.44369	54.0791	10.3588
61	69.9944	7.27365	57.1962	7.91965	67.9351	9.35066	54.7098	10.3351
62	70.9627	7.34942	57.5955	7.85229	68.3953	9.25914	55.3498	10.3198
63	71.9348	7.42833	57.9992	7.78864	68.8596	9.1704	55.9967	10.3118
64	72.9146	7.50722	58.4079	7.72527	69.3273	9.08424	56.6483	10.3087
65	73.9007	7.5906	58.8195	7.66574	69.8022	8.99966	57.3093	10.3139
66	74.8911	7.68156	59.2362	7.60887	70.2826	8.91605	57.9775	10.3248
67	75.8864	7.78315	59.6594	7.55417	70.7725	8.8309	58.6524	10.3426
68	76.886	7.89439	60.0887	7.50028	71.268	8.74732	59.3346	10.3662
69	77.8866	8.00959	60.5237	7.44735	71.7683	8.67129	60.0214	10.3919
70	78.8874	8.12902	60.9719	7.39267	72.2764	8.60269	60.7098	10.4242
71	79.8898	8.25312	61.4261	7.34142	72.8	8.53884	61.4052	10.4627
72	80.9005	8.38316	61.8865	7.29607	73.3368	8.48173	62.1074	10.507
73	81.8953	8.48413	62.3544	7.25507	73.882	8.43295	62.8152	10.5557
74	82.8273	8.47664	62.8289	7.21691	74.4316	8.39294	63.5263	10.609
75	83.7172	8.39709	63.3112	7.18405	74.991	8.35436	64.2424	10.6657
76	84.5276	8.1591	63.801	7.15982	75.5612	8.32463	64.9631	10.7276
77	85.3239	7.90006	64.2987	7.1444	76.1549	8.29797	65.6901	10.7953
78	86.1196	7.64883	64.8049	7.13265	76.755	8.27901	66.4256	10.8642
79	86.9206	7.40416	65.3156	7.12785	77.3639	8.26634	67.1698	10.9319
80	87.7271	7.16373	65.8323	7.13005	77.9873	8.25471	67.9178	11.0035
81	88.5343	6.93051	66.356	7.1375	78.619	8.24505	68.6726	11.082
82	89.3355	6.70167	66.8909	7.1481	79.2531	8.23359	69.4344	11.1612
83	90.1368	6.48528	67.4317	7.16347	79.8882	8.22082	70.1998	11.2445
84	90.9353	6.27744	67.9891	7.1805	80.5319	8.2135	70.971	11.3309
85	91.7355	6.08464	68.5519	7.20488	81.1959	8.20871	71.7455	11.4214
86	92.5281	5.90096	69.119	7.23569	81.8784	8.20634	72.5236	11.515
87	93.2682	5.6837	69.6714	7.26883	82.5763	8.20595	73.3029	11.6056
88	93.9994	5.47778	70.2276	7.29938	83.2885	8.19887	74.0753	11.6819
89	94.7311	5.29509	70.7915	7.33212	84.0066	8.17395	74.8529	11.7593
90	95.429	5.10892	71.3658	7.36624	84.7181	8.11228	75.6357	11.8405
91	96.0009	4.8583	71.9515	7.40438	85.4309	8.0404	76.4221	11.9235
92	96.5439	4.61778	72.5468	7.44042	86.144	7.95153	77.2096	12.007
93	97.0389	4.38259	73.1472	7.47827	86.863	7.8623	77.9856	12.0616
94	97.4695	4.14339	73.7607	7.51593	87.5851	7.77307	78.7443	12.0969
95	97.887	3.93409	74.3838	7.55907	88.3117	7.67969	79.4962	12.125
96	98.2105	3.73092	75.0117	7.60758	89.0403	7.58927	80.2447	12.1515
97	98.4061	3.51462	75.6491	7.65704	89.7586	7.49143	80.984	12.1621
98	98.552	3.29918	76.2906	7.70914	90.469	7.38926	81.7038	12.1393
99	98.687	3.09373	76.9345	7.76554	91.1505	7.26078	82.4172	12.1061
100	98.8192	2.89946	77.5849	7.82729	91.811	7.11706	83.1239	12.0682

## Sheet: 1E
bfactor of chain A	Scale value at atom positions
	local scale	std	occ mode tau_n 0.96	std	occ mode tau_eff	std
20	52.3705	4.91216	42.8994	8.6496	52.9433	10.6509
30	47.4012	4.43345	42.179	8.49209	52.018	10.4488
40	43.2984	4.10808	41.5207	8.35393	51.0445	10.2462
50	39.919	3.90158	40.8815	8.225	50.1089	10.0579
60	37.0818	3.79216	40.2084	8.09547	49.4042	9.92197
70	34.6837	3.74771	39.5965	7.9842	48.6449	9.78296
80	32.6518	3.74861	39.0178	7.88413	47.9455	9.66141
90	30.9178	3.78026	38.4702	7.79562	47.2403	9.54547
100	29.421	3.83178	37.952	7.71814	46.6087	9.45019
110	28.1281	3.89794	37.4613	7.65066	46.0282	9.37034
120	27.0106	3.97243	36.9957	7.59219	45.4998	9.30543
130	26.0418	4.05052	36.5536	7.54198	44.9887	9.24853
140	25.1988	4.1305	36.1341	7.49917	44.4623	9.19245
150	24.4627	4.20798	35.7358	7.46331	43.9715	9.14676
160	23.8174	4.28449	35.3569	7.43337	43.5048	9.10843
170	23.2514	4.35894	35.0004	7.40974	43.0826	9.08091
180	22.7488	4.4278	34.6629	7.39107	42.642	9.05098
190	22.3	4.49221	34.3408	7.37678	42.2385	9.02998
200	21.8978	4.55101	34.0338	7.36616	41.8174	9.00634
210	21.5346	4.60334	33.7401	7.35955	41.44	8.99306
220	21.206	4.65053	33.4596	7.35604	41.1008	8.9881
230	20.9048	4.69299	33.1909	7.35505	40.7734	8.98586
240	20.6241	4.72993	32.9342	7.35664	40.4123	8.97693
250	20.3668	4.76276	32.6886	7.36049	40.0817	8.97416
260	20.1303	4.79213	32.4533	7.36652	39.7805	8.97749
270	19.9115	4.81877	32.2279	7.37443	39.4917	8.98321
280	19.7072	4.84325	32.012	7.38409	39.2147	8.99107
290	19.5127	4.86504	31.8052	7.39529	38.9493	9.00078
300	19.3292	4.88489	31.6068	7.40786	38.6943	9.0121
310	19.157	4.90285	31.416	7.4218	38.4489	9.02513
320	18.9943	4.91957	31.2327	7.43683	38.213	9.0396
330	18.8407	4.93528	31.0561	7.45281	37.9856	9.05525
340	18.6954	4.95004	30.8865	7.46944	37.7656	9.07152
350	18.5579	4.96406	30.7231	7.48695	37.5378	9.08544
360	18.4272	4.97729	30.5644	7.50493	37.3358	9.10438
370	18.3027	4.99013	30.3965	7.51969	37.1407	9.12381
380	18.1839	5.00256	30.2352	7.53519	36.9522	9.14387
390	18.075	5.01582	30.0887	7.55354	36.7698	9.16453
400	17.9624	5.02644	29.947	7.57233	36.5932	9.18574

## Sheet: S2A
tau	Scale value at atom positions
	local scale	std
0.5	75.8429	14.1063
0.51	75.2873	14.0555
0.52	74.7075	13.997
0.53	74.0511	13.9173
0.54	73.4872	13.8463
0.55	72.7406	13.7495
0.56	72.2912	13.6896
0.57	71.8423	13.6297
0.58	71.4252	13.5741
0.59	70.8213	13.4936
0.6	70.3069	13.4232
0.61	69.8444	13.3598
0.62	69.3162	13.287
0.63	68.8623	13.2233
0.64	68.4667	13.1665
0.65	68.1065	13.1131
0.66	67.7751	13.064
0.67	67.2296	12.9832
0.68	66.8792	12.9305
0.69	66.3978	12.8565
0.7	65.5886	12.7318
0.71	64.6396	12.5862
0.72	63.4883	12.4084
0.73	62.5378	12.2582
0.74	61.8289	12.1437
0.75	60.6927	11.9587
0.76	60.2025	11.8774
0.77	59.5683	11.7711
0.78	58.8636	11.6526
0.79	57.649	11.446
0.8	56.7666	11.2902
0.81	56.0585	11.165
0.82	55.2019	11.01
0.83	54.2822	10.8427
0.84	53.1727	10.6394
0.85	52.5778	10.5299
0.86	51.9856	10.4186
0.87	50.9971	10.229
0.88	50.1089	10.0579
0.89	49.4904	9.93813
0.9	48.8134	9.80715
0.91	47.6691	9.58154
0.92	46.9384	9.4359
0.93	45.9526	9.23935
0.94	44.9127	9.03204
0.95	43.7758	8.80543
0.96	42.875	8.62556
0.97	41.4454	8.33845
0.98	40.0628	8.06028
0.99	38.5551	7.75693

## Sheet: S2B
tile_size	Scale value at atom positions
	local scale tau_n	std	local scale tau_eff	std
1	31.9955	7.84555	38.9955	7.84555
2	30.5625	7.55724	37.5625	7.55724
3	29.233	7.28975	37.1628	7.47682
4	29.6616	7.376	37.5992	7.56462
5	30.3206	7.50856	38.8247	7.81119
6	30.7967	7.60436	40.672	8.18284
7	31.3364	7.71293	42.5401	8.55866
8	32.7242	7.99215	44.077	8.86545
9	33.8961	8.22793	45.1705	9.08344
10	34.5548	8.36045	47.3055	9.50909
11	35.5115	8.55291	48.8409	9.81246
12	35.875	8.62556	50.1089	10.0579
13	36.4941	8.74919	51.1672	10.2617
14	36.6995	8.7902	51.4288	10.312
15	36.9522	8.84058	52.0472	10.4304
16	37.1692	8.88383	52.3626	10.4901
17	37.7732	9.00423	52.8759	10.5848
18	38.3009	9.10942	53.1968	10.6438
19	38.707	9.19039	53.7102	10.7383
20	39.0847	9.26569	54.0897	10.8078

## Sheet: S2C
bfactor of chain A	tau_eff
	Occ 0.2	Occ 0.3	Occ 0.4	Occ 0.5	Occ 0.8
10	0.97	0.91	0.86	0.84	0.81
25	0.96	0.89	0.84	0.82	0.79
50	0.95	0.85	0.82	0.79	0.75
100	0.91	0.81	0.76	0.73	0.69
150	0.88	0.77	0.72	0.69	0.65
200	0.85	0.74	0.68	0.65	0.59
300	0.82	0.7	0.63	0.58	0.5
400	0.79	0.66	0.58	0.53	0.42

## Sheet: S2D
bfactor of chain A	tau_eff
	Occ 0.2	Occ 0.3	Occ 0.4	Occ 0.5	Occ 0.8
10	115.123	25.5321	13.0359	10.5107	7.88118
25	78.8515	18.9411	10.5107	8.64092	6.6207
50	58.404	11.6732	8.64092	6.6207	4.81884
100	25.5321	7.88118	5.20016	4.16043	3.15629
150	16.5862	5.62308	3.87504	3.15629	2.43701
200	11.6732	4.47377	2.95449	2.43701	1.68981
300	8.64092	3.37555	2.1519	1.59254	1
400	6.6207	2.59632	1.59254	1.18924	0.627927

## Sheet: S3
EMD	reported resolution	RMS diff between half-sets
		>0.2	>0.9
452	3.7	0.0307352	0.037898
10160	16	0.178643	0.10838
10978	3.1	0.0525217	0.0367453
11077	8	0.112284	0.184541
11266	4.1	0.00525283	0.00358342
11268	4.3	0.0213683	0.0174097
11432	8.5	0.125503	0.0918853
11638	1.22	0.00213833	0.00221876
12104	3.16	0.00953289	0.00931338
12112	3.67	0.029466	0.0239312
12197	3.2	0.0107644	0.00746929
12202	4.4	0.0338396	0.0230594
12204	3.4	0.0285505	0.038287
12220	8.9	0.0352576	0.0377931
12286	5.98	0.0530444	0.0393498
12870	2.9	0.0414387	0.0347052
12885	3.3	0.0309287	0.0295515
13033	5.9	0.0313098	0.0189784
13162	3.04	0.0122084	0.0166493
13163	3.64	0.0211518	0.0251413
13241	2.4	0.0185072	0.0156851
13611	3.4	0.0405193	0.036336
13886	3.53	0.0182165	0.0139413
13991	6.6	0.0842194	0.0562431
14122	3.8	0.0180998	0.0164872
14369	3.1	0.0234691	0.0158397
14428	2.8	0.0153881	0.0128016
20546	3.4	0.026313	0.0217447
22358	1.94	0.0100172	0.0070549
23006	2.66	0.0103479	0.0105382
23099	4.1	0.0173956	0.0183312
23658	2.4	0.00831612	0.00615673
24095	2.27	0.0111278	0.00805845
24176	5.25	0.101626	0.101683
24823	2.5	0.0179789	0.0100488
26357	4.16	0.0736026	0.0496923
26477	3.9	0.0397893	0.0275353
30547	1.95	0.0115199	0.0109159
31432	3.62	0.0167695	0.0129762
31466	4.1	0.0193007	0.0127831
32121	3.4	0.0193007	0.0127831
32126	3	0.0201069	0.00898672
32612	2.87	0.00799036	0.00768639
32875	3.1	0.0039155	0.00417138
33707	1.47	0.00145855	0.00171476
34028	3.38	0.0190531	0.0179151
4470	7.8	0.133542	0.100041
7770	1.9	0.0074999	0.00861572
9108	3.9	0.0199969	0.0160123

## Sheet: S4A
	Individual estimates from each batch of <N> particles, no selection									Individual estimates from each batch of <N> particles, positive spike selection
	1000	5000	10000	50000	100000	500000	1000000	1360000		1000	5000	10000	50000	100000
	0.366	0.186	0.155	0.155	0.144	0.143	0.145	0.145		0.816	0.774	0.735	0.803	0.802
	0.337	0.225	0.163	0.132	0.142	0.146				0.842	0.923	0.812	0.8
	0.341	0.22	0.157	0.134	0.152					1.054	0.775	0.809
	0.391	0.167	0.157	0.137	0.142					0.832	0.838	0.762
	0.301	0.228	0.169	0.149	0.145					0.828	0.778	0.841
	0.37	0.248	0.16	0.134	0.14					0.773	0.791	0.896
	0.319	0.221	0.171	0.135	0.135					0.842	0.795	0.783
	0.326	0.188	0.176	0.149	0.142					0.876	0.76	0.794
	0.307	0.302	0.199	0.153	0.143					0.749	0.798	0.763
	0.386	0.23	0.199	0.173	0.164					0.829	0.73	0.786
	0.334	0.167	0.172	0.13						0.84	0.817
	0.348	0.21	0.168	0.133						0.887	0.801
	0.373	0.162	0.188	0.156						0.891	0.812
	0.369	0.187	0.155	0.145						0.809	0.836
	0.372	0.183	0.201	0.157						0.713	0.856
	0.329	0.191	0.134	0.123						0.808	0.722
	0.377	0.182	0.16	0.167						0.762	0.785
	0.403	0.21	0.16	0.16						0.73	0.799
	0.4	0.201	0.191	0.141						0.836	0.898
	0.373	0.209	0.158	0.15						0.84	0.8
	0.302	0.215	0.208							0.874
	0.317	0.192	0.175							0.849
	0.328	0.209	0.18							0.773
	0.411	0.166	0.174							0.749
	0.325	0.179	0.173							0.82
	0.336	0.183	0.17							0.776
	0.324	0.188	0.21							0.709
	0.344	0.291	0.19							0.781
	0.387	0.2	0.146							0.915
	0.35	0.204	0.165							1.015
	0.382	0.206	0.165							1.091
	0.339	0.177	0.185							0.841
	0.382	0.178	0.183							1.031
	0.455	0.22	0.158							0.84
	0.358	0.212	0.172							0.782
	0.377	0.232	0.159							0.897
	0.357	0.222	0.161							0.799
	0.337	0.188	0.215							0.866
	0.369	0.235	0.162							0.875
	0.349	0.197	0.146							0.82
	0.303	0.189	0.163							0.898
	0.335	0.169	0.154							0.936
	0.335	0.203	0.175							0.9
	0.352	0.202	0.182							0.845
	0.293	0.217	0.163							0.985
	0.345	0.195	0.142							0.763
	0.386	0.197	0.155							0.834
	0.391	0.238	0.179							0.794
	0.368	0.208	0.209							1.008
	0.374	0.204	0.156							0.81
	0.477	0.203								0.876
	0.356	0.266								0.715
	0.3	0.195								0.781
	0.286	0.24								0.787
	0.373	0.171								0.728
	0.307	0.247								0.836
	0.42	0.193								0.811
	0.363	0.204								0.838
	0.342	0.21								0.868
	0.281	0.208								0.776
	0.351	0.229								0.773
	0.358	0.164								0.899
	0.35	0.204								0.861
	0.403	0.21								0.851
	0.338	0.213								0.879
	0.364	0.242								0.878
	0.351	0.179								0.812
	0.367	0.212								0.864
	0.333	0.163								0.758
	0.397	0.188								0.855
	0.388	0.199								0.791
	0.365	0.178								0.805
	0.353	0.184								0.769
	0.313	0.193								0.799
	0.291	0.213								0.827
	0.34	0.205								0.803
	0.366	0.195								0.902
	0.406	0.203								0.808
	0.398	0.17								0.901
	0.344	0.253								0.846
	0.276	0.189								0.749
	0.389	0.177								0.792
	0.436	0.202								0.863
	0.427	0.19								0.839
	0.443	0.172								0.788
	0.392	0.255								0.77
	0.409	0.219								0.77
	0.381	0.186								0.797
	0.357	0.177								0.739
	0.347	0.195								0.792
	0.327	0.164								0.696
	0.318	0.179								0.822
	0.353	0.179								0.811
	0.307	0.206								0.936
	0.427	0.202								0.723
	0.338	0.187								0.972
	0.378	0.201								0.853
	0.423	0.207								0.918
	0.382	0.234								0.883
	0.343	0.23								0.804
	0.35867	0.20318	0.17136	0.14565	0.1449	0.1445	0.145	0.145		0.83447	0.8044	0.7981	0.8015	0.802

## Sheet: S4B
	Individual estimates from each batch of <N> particles, no selection									Individual estimates from each batch of <N> particles, positive spike selection
	1000	5000	10000	50000	100000	500000	1000000	1360000		1000	5000	10000	50000	100000
	0	0.072	0.115	0.196	0.214	0.213	0.216	0.215		0.617	0.736	0.724	0.812	0.819
	0	0.122	0.134	0.172	0.212	0.216				0.678	0.902	0.799	0.817
	0	0.125	0.119	0.18	0.222					1	0.735	0.797
	0	0.063	0.126	0.183	0.205					0.681	0.811	0.747
	0	0.128	0.14	0.187	0.215					0.66	0.747	0.832
	0	0.144	0.127	0.168	0.212					0.598	0.755	0.891
	0	0.127	0.131	0.186	0.207					0.702	0.765	0.777
	0	0.09	0.143	0.202	0.211					0.743	0.725	0.791
	0	0.212	0.157	0.187	0.213					0.503	0.771	0.759
	0	0.126	0.165	0.214	0.213					0.676	0.696	0.782
	0	0.059	0.133	0.172						0.689	0.773
	0	0.124	0.135	0.171						0.796	0.768
	0	0.041	0.149	0.197						0.77	0.774
	0	0.083	0.117	0.191						0.639	0.803
	0	0.076	0.164	0.202						0.434	0.828
	0	0.09	0.098	0.158						0.631	0.674
	0	0.066	0.121	0.198						0.496	0.735
	0	0.115	0.129	0.202						0.492	0.754
	0	0.098	0.154	0.184						0.657	0.878
	0	0.121	0.124	0.195						0.634	0.753
	0	0.114	0.17							0.728
	0	0.093	0.135							0.679
	0	0.095	0.141							0.557
	0	0.063	0.14							0.551
	0	0.075	0.14							0.609
	0	0.07	0.137							0.559
	0	0.08	0.173							0.435
	0	0.193	0.157							0.579
	0	0.102	0.11							0.834
	0	0.097	0.128							1
	0	0.109	0.13							1
	0	0.07	0.151							0.673
	0	0.075	0.148							1
	0.02	0.124	0.127							0.649
	0	0.117	0.14							0.553
	0	0.135	0.123							0.798
	0	0.119	0.127							0.59
	0	0.087	0.182							0.73
	0	0.136	0.128							0.743
	0	0.089	0.108							0.645
	0	0.079	0.129							0.808
	0	0.069	0.12							0.871
	0	0.094	0.145							0.786
	0	0.098	0.145							0.669
	0	0.11	0.128							0.969
	0	0.088	0.104							0.488
	0	0.103	0.122							0.651
	0	0.139	0.148							0.436
	0	0.102	0.182							1
	0	0.092	0.122							0.59
	0.068	0.098								0.736
	0	0.17								0.448
	0	0.086								0.539
	0	0.145								0.543
	0	0.052								0.461
	0	0.147								0.657
	0.078	0.079								0.67
	0	0.114								0.675
	0	0.104								0.754
	0	0.104								0.429
	0	0.123								0.548
	0	0.05								0.797
	0	0.099								0.642
	0.003	0.108								0.709
	0	0.101								0.741
	0	0.139								0.763
	0	0.07								0.626
	0	0.107								0.745
	0	0.052								0.411
	0	0.086								0.719
	0	0.085								0.583
	0	0.073								0.56
	0	0.064								0.54
	0	0.092								0.598
	0	0.104								0.692
	0	0.098								0.627
	0	0.085								0.823
	0	0.098								0.632
	0	0.07								0.787
	0	0.161								0.719
	0	0.087								0.555
	0	0.077								0.602
	0	0.094								0.75
	0	0.078								0.722
	0.055	0.068								0.542
	0	0.162								0.498
	0.051	0.1								0.599
	0	0.086								0.611
	0	0.076								0.523
	0	0.079								0.612
	0	0.051								0.442
	0	0.07								0.64
	0	0.062								0.625
	0	0.112								0.86
	0.021	0.092								0.399
	0	0.082								0.942
	0	0.104								0.734
	0	0.095								0.849
	0	0.137								0.764
	0	0.131								0.615
	0.00296	0.09906	0.13642	0.18725	0.2124	0.2145	0.216	0.215		0.66334	0.76915	0.7899	0.8145	0.819

[truncated: 1 more sheets: S4C]
